# Supplementary material for: Dynamic geospatial modeling of mycotoxin contamination of corn in Illinois: unveiling critical factors and predictive insights with machine learning
Source: Front Microbiol. 2023 Nov 1;14:1283127. doi: 10.3389/fmicb.2023.1283127 (PMC10646420; doi:10.3389/fmicb.2023.1283127)
Supplement: Supplementary file 2 [file Table_1.xlsx]

## Sheet: IL_AFLA_effects_GBM
var	rel.inf
ARI_12	20.7276
ARI_11	13.5634
ARI_27	13.0159
ARI_45	7.04922
ARI_5	6.94749		Statistics for testing data					Statistics for validation
ARI_3	6.70694			Reference					Reference
ARI_4	5.3662		Prediction	High	Low			Prediction	High	Low
ARI_47	5.1665		High	455	14			High	0	0
ARI_1	3.90324		Low	19	472			Low	4	95
ARI_20	2.61208
CornNDVI_30	2.34383		Accuracy : 0.9656					Accuracy : 0.9596
ARI_43	2.11166		95% CI : (0.9521, 0.9762)					95% CI : (0.8998, 0.9889)
ARI_49	1.52685		No Information Rate : 0.5062					No Information Rate : 0.9596
CaCO3_kgsm	0.969193		P-Value [Acc > NIR] : <2e-16					P-Value [Acc > NIR] : 0.6289
ARI_7	0.699851
ec	0.698683		Kappa : 0.9312					Kappa : 0
sar	0.639179
ARI_18	0.595821		Mcnemar's Test P-Value : 0.4862					Mcnemar's Test P-Value : 0.1336
ARI_2	0.572337
CornNDVI_37	0.51809		Sensitivity : 0.9599					Sensitivity : 0.0000
WheatNDVI_5	0.507171		Specificity : 0.9712					Specificity : 1.0000
ARI_15	0.462358		Pos Pred Value : 0.9701					Pos Pred Value : NaN
ARI_42	0.429676		Neg Pred Value : 0.9613					Neg Pred Value : 0.9596
ARI_52	0.367547		Prevalence : 0.4938					Prevalence : 0.0404
ARI_31	0.326618		Detection Rate : 0.4740					Detection Rate : 0.0000
ARI_35	0.284913		Detection Prevalence : 0.4885					Detection Prevalence : 0.0000
WheatNDVI_35	0.280035		Balanced Accuracy : 0.9656					Balanced Accuracy : 0.5000
veg_index_1	0.277422		'Positive' Class : High					'Positive' Class : High
rf_025	0.259943
ARI_17	0.216999
WheatNDVI_7	0.16771							Reference
sand_2550	0.131043							Prediction High Low
CornNDVI_35	0.106604							High 0 0
ec_05	0.0743576
CornNDVI_3	0.0687345
WheatNDVI_3	0.0663343
ARI_51	0.0265857
WheatNDVI_51	0.0260312
cec	0.0259774
min_ksat	0.0249124
ARI_29	0.0245795
CornNDVI_51	0.0244981
ARI_50	0.0228292
ARI_6	0.0223097
veg_index_3	0.0210447
ARI_33	0.0197206
ARI_9	0
ARI_10	0
ARI_13	0
ARI_14	0
ARI_19	0
ARI_21	0
ARI_22	0
ARI_23	0
ARI_25	0
ARI_26	0
ARI_28	0
ARI_30	0
ARI_34	0
ARI_36	0
ARI_37	0
ARI_38	0
ARI_39	0
ARI_41	0
ARI_44	0
ARI_46	0
veg_index_2	0
veg_index_4	0
veg_index_5	0
veg_index_6	0
veg_index_7	0
veg_index_9	0
veg_index_10	0
veg_index_11	0
veg_index_12	0
veg_index_49	0
veg_index_50	0
veg_index_51	0
veg_index_52	0
CornNDVI_1	0
CornNDVI_5	0
CornNDVI_7	0
CornNDVI_10	0
CornNDVI_12	0
CornNDVI_14	0
CornNDVI_17	0
CornNDVI_19	0
CornNDVI_21	0
CornNDVI_23	0
CornNDVI_26	0
CornNDVI_28	0
CornNDVI_33	0
CornNDVI_39	0
CornNDVI_42	0
CornNDVI_44	0
CornNDVI_46	0
CornNDVI_49	0
WheatNDVI_1	0
WheatNDVI_10	0
WheatNDVI_12	0
WheatNDVI_14	0
WheatNDVI_17	0
WheatNDVI_19	0
WheatNDVI_21	0
WheatNDVI_23	0
WheatNDVI_26	0
WheatNDVI_28	0
WheatNDVI_30	0
WheatNDVI_33	0
WheatNDVI_37	0
WheatNDVI_39	0
WheatNDVI_42	0
WheatNDVI_44	0
WheatNDVI_46	0
WheatNDVI_49	0
soil_moist_m3H2Oper_m3soil	0
cec_05	0
cec_025	0
cec_050	0
clay	0
clay_05	0
clay_025	0
clay_2550	0
clay_3060	0
db	0
ec_025	0
ksat_05	0
kw_025	0
max_ksat	0
mean_ksat	0
max_om	0
om_kg_sq_m	0
paws_025	0
paws_050	0
ph_05	0
ph_025	0
ph_2550	0
ph_3060	0
resdept	0
sand	0
sand_05	0
sand_025	0
sand_3060	0
silt	0
silt_05	0
silt_025	0
silt_2550	0
silt_3060	0
water_stor	0
wei	0
ALAND	0
LATITUDE	0
LONGITUDE	0

## Sheet: IL_FUM_effects-GBM
var	rel.inf
TAVG_31	12.8399
LATITUDE	7.65018
PRCP_7	6.66994
TAVG_44	6.48037		Statistics for testing data						Statistics for validation
TAVG_52	5.5482
veg_index_5	5.53333			Reference						Reference
CornNDVI_42	5.12983		Prediction	High	Low				Prediction	High	Low
CornNDVI_1	3.41246		High	445	48				High	6	20
PRCP_42	3.36458		Low	30	427				Low	2	71
clay_2550	3.179
PRCP_12	3.15899		Accuracy : 0.9179						Accuracy : 0.7778
CornNDVI_19	2.84415		95% CI : (0.8986, 0.9346)						95% CI : (0.6831, 0.8552)
PRCP_41	2.6635		No Information Rate : 0.5						No Information Rate : 0.9192
CornNDVI_28	2.4018		P-Value [Acc > NIR] : < 2e-16						P-Value [Acc > NIR] : 0.9999968
veg_index_11	2.19006
soil_moist_m3H2Oper_m3soil	2.07295		Kappa : 0.8358						Kappa : 0.2617
water_stor	2.01818
TAVG_14	1.96614		Mcnemar's Test P-Value : 0.05425						Mcnemar's Test P-Value : 0.0002896
PRCP_36	1.88493
TAVG_2	1.73808		Sensitivity : 0.9368						Sensitivity : 0.75000
PRCP_39	1.67587		Specificity : 0.8989						Specificity : 0.78022
WheatNDVI_26	1.61034		Pos Pred Value : 0.9026						Pos Pred Value : 0.23077
TAVG_5	1.24793		Neg Pred Value : 0.9344						Neg Pred Value : 0.97260
TAVG_34	0.890779		Prevalence : 0.5000						Prevalence : 0.08081
TAVG_30	0.863004		Detection Rate : 0.4684						Detection Rate : 0.06061
veg_index_52	0.80429		Detection Prevalence : 0.5189						Detection Prevalence : 0.26263
TAVG_39	0.718521		Balanced Accuracy : 0.9179						Balanced Accuracy : 0.76511
CornNDVI_10	0.633111		'Positive' Class : High						'Positive' Class : High
PRCP_45	0.628974
TAVG_17	0.515959
PRCP_13	0.497771
TAVG_38	0.481203
PRCP_37	0.394099
TAVG_37	0.352641
clay_05	0.345635
PRCP_21	0.323156
PRCP_29	0.312756
TAVG_29	0.270837
CornNDVI_21	0.240742
PRCP_52	0.23224
TAVG_11	0.230222
veg_index_9	0.219136
paws_025	0.191047
PRCP_18	0.165617
CornNDVI_7	0.162876
CornNDVI_39	0.157501
clay_025	0.153541
TAVG_50	0.149025
CornNDVI_46	0.136099
PRCP_5	0.135902
WheatNDVI_28	0.134219
CornNDVI_35	0.132311
WheatNDVI_5	0.131064
WheatNDVI_30	0.129504
CornNDVI_23	0.120104
veg_index_3	0.10657
PRCP_26	0.0969452
PRCP_2	0.0901377
PRCP_19	0.0882333
clay	0.0878211
PRCP_28	0.087276
PRCP_31	0.0848876
CornNDVI_37	0.0836002
PRCP_34	0.0815071
PRCP_6	0.0707977
TAVG_28	0.0698615
paws_050	0.0633911
TAVG_27	0.0577661
veg_index_10	0.05724
CornNDVI_44	0.0545855
ph_05	0.0525408
TAVG_1	0.0518535
rf_025	0.0493407
TAVG_3	0.0478803
silt_2550	0.0477591
PRCP_1	0.0471173
PRCP_10	0.0469702
veg_index_6	0.0466428
sand_3060	0.0461165
PRCP_44	0.0451494
TAVG_41	0.0447328
PRCP_4	0.0420572
ALAND	0.04144
PRCP_3	0.039037
PRCP_20	0.0361161
veg_index_1	0
veg_index_2	0
veg_index_4	0
veg_index_7	0
veg_index_12	0
veg_index_49	0
veg_index_50	0
veg_index_51	0
PRCP_9	0
PRCP_11	0
PRCP_14	0
PRCP_15	0
PRCP_17	0
PRCP_22	0
PRCP_23	0
PRCP_25	0
PRCP_27	0
PRCP_30	0
PRCP_33	0
PRCP_35	0
PRCP_38	0
PRCP_43	0
PRCP_46	0
PRCP_47	0
PRCP_49	0
PRCP_50	0
PRCP_51	0
TAVG_4	0
TAVG_6	0
TAVG_7	0
TAVG_9	0
TAVG_10	0
TAVG_12	0
TAVG_13	0
TAVG_15	0
TAVG_18	0
TAVG_19	0
TAVG_20	0
TAVG_21	0
TAVG_22	0
TAVG_23	0
TAVG_25	0
TAVG_26	0
TAVG_33	0
TAVG_35	0
TAVG_36	0
TAVG_42	0
TAVG_43	0
TAVG_45	0
TAVG_46	0
TAVG_47	0
TAVG_49	0
TAVG_51	0
CornNDVI_3	0
CornNDVI_5	0
CornNDVI_12	0
CornNDVI_14	0
CornNDVI_17	0
CornNDVI_26	0
CornNDVI_30	0
CornNDVI_33	0
CornNDVI_49	0
CornNDVI_51	0
WheatNDVI_1	0
WheatNDVI_3	0
WheatNDVI_7	0
WheatNDVI_10	0
WheatNDVI_12	0
WheatNDVI_14	0
WheatNDVI_17	0
WheatNDVI_19	0
WheatNDVI_21	0
WheatNDVI_23	0
WheatNDVI_33	0
WheatNDVI_35	0
WheatNDVI_37	0
WheatNDVI_39	0
WheatNDVI_42	0
WheatNDVI_44	0
WheatNDVI_46	0
WheatNDVI_49	0
WheatNDVI_51	0
CaCO3_kgsm	0
cec	0
cec_05	0
cec_025	0
cec_050	0
clay_3060	0
db	0
ec	0
ec_05	0
ec_025	0
ksat_05	0
kw_025	0
max_ksat	0
mean_ksat	0
min_ksat	0
max_om	0
om_kg_sq_m	0
ph_025	0
ph_2550	0
ph_3060	0
resdept	0
sand	0
sand_05	0
sand_025	0
sand_2550	0
sar	0
silt	0
silt_05	0
silt_025	0
silt_3060	0
wei	0
LONGITUDE	0

## Sheet: IL_AFLA-NN
Statistics for testing data
Accuracy : 0.9833
95% CI : (0.9731, 0.9904)						Reference
No Information Rate : 0.5062					Prediction	High	Low
P-Value [Acc > NIR] : < 2e-16					High	472	2
					Low	14	472
Kappa : 0.9667
Mcnemar's Test P-Value : 0.00596
Sensitivity : 0.9712
Specificity : 0.9958
Pos Pred Value : 0.9958
Neg Pred Value : 0.9712
Prevalence : 0.5062
Detection Rate : 0.4917
Detection Prevalence : 0.4938
Balanced Accuracy : 0.9835
'Positive' Class : High
Statistics for validation
Accuracy : 0.9394
95% CI : (0.8727, 0.9774)						Reference
No Information Rate : 0.9596					Prediction	High	Low
P-Value [Acc > NIR] : 0.8937					High	2	4
					Low	2	91
Kappa : 0.3694
Mcnemar's Test P-Value : 0.6831
Sensitivity : 0.50000
Specificity : 0.95789
Pos Pred Value : 0.33333
Neg Pred Value : 0.97849
Prevalence : 0.04040
Detection Rate : 0.02020
Detection Prevalence : 0.06061
Balanced Accuracy : 0.72895
'Positive' Class : High

## Sheet: IL_FUM-NN
Statistics for testing data
Accuracy : 0.96
95% CI : (0.9455, 0.9715)						Reference
No Information Rate : 0.5					Prediction	High	Low
P-Value [Acc > NIR] : < 2e-16					High	449	12
					Low	26	463
Kappa : 0.92
Mcnemar's Test P-Value : 0.03496
Sensitivity : 0.9453
Specificity : 0.9747
Pos Pred Value : 0.9740
Neg Pred Value : 0.9468
Prevalence : 0.5000
Detection Rate : 0.4726
Detection Prevalence : 0.4853
Balanced Accuracy : 0.9600
'Positive' Class : High
Statistics for validation
Accuracy : 0.7273						Reference
95% CI : (0.6285, 0.812)					Prediction	High	Low
No Information Rate : 0.9192					High	8	27
P-Value [Acc > NIR] : 1					Low	0	64
Kappa : 0.277
Mcnemar's Test P-Value : 5.624e-07
Sensitivity : 1.00000
Specificity : 0.70330
Pos Pred Value : 0.22857
Neg Pred Value : 1.00000
Prevalence : 0.08081
Detection Rate : 0.08081
Detection Prevalence : 0.35354
Balanced Accuracy : 0.85165
'Positive' Class : High
